# Supplementary material for: Stable isotopes of Hawaiian spiders reflect substrate properties along a chronosequence
Source: PeerJ. 2018 Mar 21;6:e4527. doi: 10.7717/peerj.4527 (PMC5866714; doi:10.7717/peerj.4527)
Supplement: Supplemental Information 1 [file peerj-06-4527-s009.r]

-----------------------------------------------------------------------------
  #Make figure with stepwise increases of delta15N
  
  isotopes<-read.csv("bigislandiso.csv",header=TRUE)
  isotopee<-subset(isotopes,site!="PuuMak")
  isotope<-subset(isotopee,controlled=="yes")
  isotope$plot<-as.factor(as.vector(isotope$plot))
  par(mar=c(6,6,4,12)+0.1)
  plot(delta15N~plot,data=isotope)
  
  #likewise for delta13C
  plot(delta13C~plot,data=isotope)
  
  -----------------------------------------------------------------------------
