# Supplementary material for: Stable isotopes of Hawaiian spiders reflect substrate properties along a chronosequence
Source: PeerJ. 2018 Mar 21;6:e4527. doi: 10.7717/peerj.4527 (PMC5866714; doi:10.7717/peerj.4527)
Supplement: Supplemental Information 2 [file peerj-06-4527-s010.r]

isotopes<-read.csv("bigislandiso.csv")
isotopee<-subset(isotopes,site!="PuuMak")
isotope<-subset(isotopee,controlled=="yes")
summary(isotope)
Nall<-lm(delta15N~site*category,data=isotope)
anova(Nall)
summary(Nall)

Call<-lm(delta13C~site*category,data=isotope)
anova(Call)
summary(Call)
