# Supplementary material for: Stable isotopes of Hawaiian spiders reflect substrate properties along a chronosequence
Source: PeerJ. 2018 Mar 21;6:e4527. doi: 10.7717/peerj.4527 (PMC5866714; doi:10.7717/peerj.4527)
Supplement: Supplemental Information 3 [file peerj-06-4527-s011.r]

isotopes<-read.csv("bigislandiso.csv")
isotopee<-subset(isotopes,site!="PuuMak")
isotope<-subset(isotopee,controlled=="yes")

summary (isotope)

#Define data sets to test

plant<-subset(isotope,category=="plant")
spiny<-subset(isotope,category=="spiny")
web<-subset(isotope,category=="web")
ar<-subset(isotope,category=="zAri")

#Test for overall between-site differences within cat

plantN<-lm(delta15N~site,data=plant)
anova(plantN)

plantC<-lm(delta13C~site,data=plant)
anova(plantC)


spinyN<-lm(delta15N~site,data=spiny)
anova(spinyN)

spinyC<-lm(delta13C~site,data=spiny)
anova(spinyC)


webN<-lm(delta15N~site,data=web)
anova(webN)

webC<-lm(delta13C~site,data=web)
anova(webC)


arN<-lm(delta15N~site,data=ar)
anova(arN)

arC<-lm(delta13C~site,data=ar)
anova(arC)


#Tukey's HSD test for site comparisons within cat

pnan<-aov(plantN) #plants 15N by site
TukeyHSD(pnan)

pcan<-aov(plantC) #plants 13C by site
TukeyHSD(pcan)


snan<-aov(spinyN) #Spiny 15N by site
TukeyHSD(snan)

scan<-aov(spinyC) #Spiny 13C by site
TukeyHSD(scan)


wnan<-aov(webN) #web 15N by site
TukeyHSD(wnan)

wcan<-aov(webC) #web 13C by site
TukeyHSD(wcan)


anan<-aov(arN) #Ariamnes 15N by site
TukeyHSD(anan)

acan<-aov(arC) #Arianmes 13C by site
TukeyHSD(acan)
