# Supplementary material for: Stable isotopes of Hawaiian spiders reflect substrate properties along a chronosequence
Source: PeerJ. 2018 Mar 21;6:e4527. doi: 10.7717/peerj.4527 (PMC5866714; doi:10.7717/peerj.4527)
Supplement: Supplemental Information 4 [file peerj-06-4527-s012.r]

isotopes<-read.csv("bigislandiso.csv")
isotopee<-subset(isotopes,site!="PuuMak")
isotope<-subset(isotopee,controlled=="yes")

#Define data sets to test

la<-subset(isotope,site=="Laupahoehoe")
wa<-subset(isotope,site=="Waiakea")
ol<-subset(isotope,site=="Olaa")

#Test for overall between-cat diffs within site

lan<-lm(delta15N~category,data=la)
anova(lan)

lac<-lm(delta13C~category,data=la)
anova(lac)


wan<-lm(delta15N~category,data=wa)
anova(wan)

wac<-lm(delta13C~category,data=wa)
anova(wac)


oln<-lm(delta15N~category,data=ol)
anova(oln)

olc<-lm(delta13C~category,data=ol)
anova(olc)


#Tukey's HSD test for cat comparisons within site

lanan<-aov(lan) #Laup 15N by category
TukeyHSD(lanan)

lacan<-aov(lac) #Laup 13C by category
TukeyHSD(lacan)


wanan<-aov(wan) #Waiakea 15N by category
TukeyHSD(wanan)

wacan<-aov(wac) #Waiakea 13C by category
TukeyHSD(wacan)


olnan<-aov(oln) #Olaa 15N by category
TukeyHSD(olnan) 

olcan<-aov(olc) #Olaa 13C by category
TukeyHSD(olcan)
